# Supplementary material for: Antioxidant Properties of Lippia alba Essential Oil: A Potential Treatment for Oxidative Stress-Related Conditions in Plants and Cancer Cells
Source: Int J Mol Sci. 2024 Jul 29;25(15):8276. doi: 10.3390/ijms25158276 (PMC11312047; doi:10.3390/ijms25158276)
Supplement: Supplementary file 1 [file ijms-25-08276-s001.zip]

Archive with 1 entries (1 files):
- ijms-3095758-supplementary.pdf
